# Supplementary material for: An international, interlaboratory ring trial confirms the feasibility of an extraction-less “direct” RT-qPCR method for reliable detection of SARS-CoV-2 RNA in clinical samples
Source: PLoS One. 2022 Jan 13;17(1):e0261853. doi: 10.1371/journal.pone.0261853 (PMC8758094; doi:10.1371/journal.pone.0261853)
Supplement: S1 File — (XLSX) [file pone.0261853.s001.xlsx]

## Sheet: Project A
Key	University of Washington Virology Laboratory (UWVL), Virology Division, Department of Laboratory Medicine and Pathology, University of Washington - N2	University of Washington Virology Laboratory (UWVL), Virology Division, Department of Laboratory Medicine and Pathology, University of Washington - RP	Division of Immunobiology, Department of Medicine, Robert Larner, M.D. College of Medicine, University of Vermont - N2	Division of Immunobiology, Department of Medicine, Robert Larner, M.D. College of Medicine, University of Vermont - RP	Instituto de Ciencias e Innovación en Medicina, Facultad de Medicina Clínica Alemana Universidad del Desarrollo, Santiago, Chile - N2	Instituto de Ciencias e Innovación en Medicina, Facultad de Medicina Clínica Alemana Universidad del Desarrollo, Santiago, Chile - RP	Bauru School of Dentistry, Department of Biological Sciences, University of São Paulo, Bauru, São Paulo, Brazil N2	Bauru School of Dentistry, Department of Biological Sciences, University of São Paulo, Bauru, São Paulo, Brazil - RP	Scientific Platform Pasteur-USP, Universidade de São Paulo, São Paulo, São Paulo, Brazil N2	Scientific Platform Pasteur-USP, Universidade de São Paulo, São Paulo, São Paulo, Brazil RP	Office of Research and Development, U.S. Environmental Protection Agency - N2	Office of Research and Development, U.S. Environmental Protection Agency - RP	Institut de Pharmacologie Moléculaire et Cellulaire, Université Côte d’Azur - N2	Institut de Pharmacologie Moléculaire et Cellulaire, Université Côte d’Azur - RP	LBM Bioesterel - N2	LBM Bioesterel - RP	Department of Infectious Diseases, Institute of Tropical Medicine of São Paulo, São Paulo, Brazil N2	Department of Infectious Diseases, Institute of Tropical Medicine of São Paulo, São Paulo, Brazil RP	U School of Veterinary Medicine, University of the West Indies NP	U School of Veterinary Medicine, University of the West Indies RP
A-pos	20.541	28.1439	22.7497	31.2149	22.89	29.57	20.615	28.074	21.4085	29.8165	22.083	29.9636	21.835	30.395	22.1243	29.6277	21.375	30.25	23.1	31.11
A-neg	NDET	28.1639	NDET	31.3372	NDET	29.525	NDET	28.087	Neg	30.3585	NDET	30.0815	NDET	30.09	NDET	29.6045	NDET	30.15	NDET	31.24
A-1	NDET	28.2306	NDET	31.4772	NDET	29.565	NDET	28.355	Neg	30.094	NDET	29.8868	NDET	30.18	NDET	29.5721	NDET	30.2	NDET	31.36
A-2	20.513	28.2035	23.1623	30.9094	22.93	29.54	20.639	28.234	21.399	30.112	21.9636	29.8807	21.75	30.065	21.6702	29.4085	21.375	30.15	23.44	31.72
A-3	20.5042	28.0424	22.8452	31.2428	22.675	29.395	20.487	28.186	21.354	29.7615	21.8839	29.7853	21.785	30.1	21.5241	29.623	21.325	30.15	23.37	31.56
A-4	NDET	28.151	NDET	31.146	NDET	29.305	NDET	28.182	Neg	29.7775	NDET	29.9234	NDET	30.39	NDET	29.6677	NDET	30.15	NDET	31.16
A-5	20.5006	28.1408	23.0019	30.9614	22.715	29.52	20.586	28.295	21.1835	30.016	21.9994	29.8629	21.805	30.315	21.6908	29.4943	21.35	30.25	23.55	30.81
A-6	NDET	28.1268	NDET	31.2292	NDET	29.555	NDET	28.215	Neg	30.0025	NDET	30.0174	NDET	30.335	NDET	29.7763	NDET	30.45	NDET	31.34
A-water	NDET	NDET	NDET	NDET	NDET	NDET	NDET	NDET	Neg	Neg	NDET	NDET	NDET	NDET	NDET	NDET	NDET	NDET	NDET	NDET

## Sheet: Project B
Key	University of Washington Virology Laboratory (UWVL), Virology Division, Department of Laboratory Medicine and Pathology, University of Washington - N2	University of Washington Virology Laboratory (UWVL), Virology Division, Department of Laboratory Medicine and Pathology, University of Washington - RP	Division of Immunobiology, Department of Medicine, Robert Larner, M.D. College of Medicine, University of Vermont - N2	Division of Immunobiology, Department of Medicine, Robert Larner, M.D. College of Medicine, University of Vermont - RP	Bauru School of Dentistry, Department of Biological Sciences, University of São Paulo, Bauru, São Paulo, Brazil N2	Bauru School of Dentistry, Department of Biological Sciences, University of São Paulo, Bauru, São Paulo, Brazil - RP	Office of Research and Development, U.S. Environmental Protection Agency - N2	Office of Research and Development, U.S. Environmental Protection Agency - RP	Institut de Pharmacologie Moléculaire et Cellulaire, Université Côte d’Azur - N2	Institut de Pharmacologie Moléculaire et Cellulaire, Université Côte d’Azur - RP	LBM Bioesterel - N2	LBM Bioesterel - RP	Department of Infectious Diseases, Institute of Tropical Medicine of São Paulo, São Paulo, Brazil N2	Department of Infectious Diseases, Institute of Tropical Medicine of São Paulo, São Paulo, Brazil RP	U School of Veterinary Medicine, University of the West Indies NP	U School of Veterinary Medicine, University of the West Indies RP	Instituto de Ciencias e Innovación en Medicina, Facultad de Medicina Clínica Alemana Universidad del Desarrollo, Santiago, Chile - N2	Instituto de Ciencias e Innovación en Medicina, Facultad de Medicina Clínica Alemana Universidad del Desarrollo, Santiago, Chile - RP	Scientific Platform Pasteur-USP, Universidade de São Paulo, São Paulo, São Paulo, Brazil N2	Scientific Platform Pasteur-USP, Universidade de São Paulo, São Paulo, São Paulo, Brazil RP
B-pos	25.6489	28.5772	24.3467	30.897	25.667	28.04	25.0651	30.0845	26.545	30.315	25.02	29.06	24.115	29.55	25.3	29.5	26.46	30.775	26.19	28.1
B-neg	NDET	31.982	NDET	30.8146	NDET	28.287	NDET	30.1047	NDET	30.39	NDET	28.91	NDET	29.65	NDET	29.6	NDET	30.715	0	28.9
B-1	35.2827	28.3237	35.0272	30.9849	36.3925	28.2165	34.435	30.0462	35	30.095	34.77	28.67	33.45	29.6	35.3	29.3	36.36	30.685	33.68	28.32
B-2	27.8879	28.6459	26.9162	30.9951	28.463	28.4895	27.1735	30.1546	27.815	30.165	26.73	28.68	26.2	29.5	27.7	29.6	28.555	30.695	27.85	28.61
B-3	34.6512	28.4047	34.7092	31.0798	35.7835	28.321	33.9552	30.0631	35	30.225	33.96	28.95	33.35	29.35	34.6	29.7	35.315	30.25	35.75	28.82
B-4	25.5197	28.482	24.4265	31.1189	26.623	29.7425	25.1361	30.0235	25.96	30.325	24.8	28.79	24.45	29.6	25.9	30	26.46	30.66	26.1	29.28
B-5	36.0594	28.6454	36.6205	31.0202	39.2145	28.1565	34.8654	30.0604	35	30.485	35.27	28.57	34.65	29.45	36.7	29.8	37.615	30.41	36.69	29.19
B-6	34.9872	28.4302	35.9149	31.356	36.782	28.2865	34.3077	29.9444	35	30.335	34.85	28.64	34.25	29.6	36.1	29.9	36.42	30.745	35.56	28.82
B-7	NDET	32.3297	NDET	NDET	NDET	28.034	NDET	29.9805	NDET	30.255	NDET	28.78	NDET	29.4	NDET	29.9	NDET	31.685	0	28.66
B-8	34.4384	28.6097	34.3782	31.2961	24.2375	27.9865	33.6526	30.1801	34.59	31.08	34.5	29.04	33.05	29.6	34.6	29.2	35.19	30.715	34.02	29.05
B-9	37.5768	28.5014	36.6194	31.0493	33.2985	27.946	37.4023	30.1647	35	30.105	36.03	29.08	35.24	29.3	37.7	29.6	37.76	30.41	0	29.44
B-10	32.9146	28.6466	33.9876	31.1683	26.2705	28.0475	33.0276	30.1233	33.835	30.365	32.28	28.94	31.605	29.3	33.5	29.6	34.19	30.64	32.91	29.01
B-11	33.3588	28.5187	33.0386	31.0563	33.1735	28.1835	32.9971	30.2539	34.36	30.33	33.23	29.05	32.05	29.55	34.1	29.7	34.87	30.62	33.77	29.1
B-12	33.7065	28.5066	33.0042	31.0482	24.2235	27.9125	33.0448	30.2041	34.385	30.425	32.94	28.74	33.32	29.45	33.8	29.6	34.78	30.29	35.33	28.58
B-13	31.3737	28.4529	30.2886	31.1024	35.8305	27.9555	30.7767	29.9867	31.695	30.595	30.87	29.1	30.1	29.45	32.1	29.9	32.11	30.205	31.37	28.91
B-14	36.8848	28.4067	36.9326	31.1321	34.515	27.987	35.7578	30.1663	35	30.38	35.33	28.99	34.77	29.45	37.2	29.9	37.87	30.655	37.13	29.07
B-15	NDET	32.1029	NDET	NDET	NDET	28.0275	NDET	30.0735	NDET	30.71	NDET	29.29	NDET	29.6	NDET	29.9	NDET	30.58	0	28.89
water			NDET	NDET	NDET	NDET	NDET	NDET	NDET	NDET	NDET	NDET	NDET	NDET	NDET	NDET	NDET	NDET	0	0
B-pos			25.4518	31.1835			25.4773	30.3536	25.865	30.27	24.94	28.87	24.4	29.75	25.2	29.9	26.23	30.015	24.74	28.07
B-neg			NDET	31.2094			NDET	30.289	NDET	30.235	NDET	28.99	NDET	29.9	NDET	29	NDET	29.545	Neg	29.02
B-16	36.9117	28.5578	36.501	31.0605	37.228	28.141	37.2021	30.6802	35	30.345	37.13	28.82	35.35	29.9	37.2	29.9	37.12	29.83	35.36	28.73
B-17	30.9512	28.4772	31.2968	31.1108	31.953	28.06	31.0599	30.2637	31.445	30.35	30.41	28.85	30.25	29.85	31	29.6	31.995	30.085	30.12	28.13
B-18	33.1944	28.5292	34.687	31.0634	31.92	28.032	33.1081	30.0569	35	30.63	33.12	29.16	32.75	29.8	33.6	30	35.325	30.07	33.01	28.75
B-19	35.9705	28.4677	35.8718	31.0881	32.204	28.016	34.4714	30.3972	35	30.33	34.66	29.07	35.195	29.85	34.8	29.8	37.09	30.015	34.19	28.58
B-20	32.0825	28.0715	32.3453	31.2018	30.106	28.112	31.4519	30.2021	32.57	30.34	31.11	28.92	30.65	29.8	31.5	30	32.44	29.96	30.47	28.25
B-21	29.8982	28.3424	30.164	31.1121	34.31	28.064	29.6856	30.2175	30.04	30.455	28.95	28.68	28.9	29.65	29.8	29.9	30.525	30.52	28.48	28.64
B-22	NDET	31.6802	NDET	31.0846	NDET	28.142	NDET	30.3219	NDET	30.44	NDET	28.75	NDET	29.7	NDET	29.9	NDET	29.75	0	28.16
B-23	28.7482	28.4891	28.8542	31.3168	29.901	27.949	28.951	30.4138	29.045	30.325	28.59	28.93	27.8	29.75	28.7	29.6	30.04	30.25	28.18	28.67
B-24	32.9896	28.4368	33.5715	31.1167	35.458	28.096	33.0746	30.3141	33.97	30.375	33.31	28.91	32.15	29.85	33.6	29.8	35.665	29.96	35.53	29.03
B-25	30.765	28.4215	31.0281	31.1747	32.374	28.12	30.7917	30.3669	30.93	30.34	30.44	28.98	29.75	29.95	30.2	29.6	32.125	30.02	30.28	28.68
B-26	26.6564	28.5333	26.7115	31.1354	33.635	27.982	26.4695	30.3752	26.735	30.355	26.25	29.07	25.6	29.8	26.4	29.6	27.43	30.445	25.62	28.68
B-27	NDET	32.1657	NDET	31.1045	30.298	28.066	NDET	30.2318	NDET	30.315	NDET	28.96	NDET	30.05	NDET	29.8	NDET	29.835	0	27.89
B-28	34.5552	28.5458	35.0329	31.1539	28.379	28.33	35.0103	30.3158	35	30.335	33.92	28.93	33.8	30.05	35.2	29.8	36.31	30.11	32.07	28.26
B-29	NDET	32.0907	NDET	31.2142	NDET	27.959	NDET	30.266	NDET	30.38	NDET	28.98	NDET	29.6	NDET	29.4	NDET	30.055	0	28.11
B-30	34.3777	28.7363	34.2727	31.1481	33.621	28.262	34.0069	30.3073	35	30.66	34.27	28.83	34	29.75	32.6	29.6	35.605	30.43	33.98	27.88
water	NDET	NDET	NDET	NDET	NDET	NDET	40.4086	NDET	NDET	NDET	NDET	NDET	NDET	NDET	NDET	NDET	NDET	NDET	0	0

## Sheet: Project C
	Department of Infectious Diseases, Institute of Tropical Medicine of São Paulo, São Paulo, Brazi N2 Average PROPAGATE	Department of Infectious Diseases, Institute of Tropical Medicine of São Paulo, São Paulo, Brazi RP Average PROPAGATE	Department of Infectious Diseases, Institute of Tropical Medicine of São Paulo, São Paulo, Brazi N2 Average Extracted	Department of Infectious Diseases, Institute of Tropical Medicine of São Paulo, São Paulo, Brazi RP Average Extracted		Scientific Platform Pasteur-USP, Universidade de São Paulo, São Paulo, São Paulo, Brazil N2 N2 Average Extracted PROPAGATE	Scientific Platform Pasteur-USP, Universidade de São Paulo, São Paulo, São Paulo, Brazil N2 RP Average PROPAGATE	Scientific Platform Pasteur-USP, Universidade de São Paulo, São Paulo, São Paulo, Brazil N2 N2 Average Extracted	Scientific Platform Pasteur-USP, Universidade de São Paulo, São Paulo, São Paulo, Brazil N2 RP Average Extracted		U School of Veterinary Medicine, University of the West Indies N2 Average PROPAGATE	U School of Veterinary Medicine, University of the West Indies RP Average PROPAGATE	U School of Veterinary Medicine, University of the West Indies N2 Average Extracted	U School of Veterinary Medicine, University of the West Indies RP Average Extracted		Instituto de Ciencias e Innovación en Medicina, Facultad de Medicina Clínica Alemana Universidad del Desarrollo, Santiago, Chile N2 Average PROPAGATE	Instituto de Ciencias e Innovación en Medicina, Facultad de Medicina Clínica Alemana Universidad del Desarrollo, Santiago, Chile RP Average PROPAGATE	Instituto de Ciencias e Innovación en Medicina, Facultad de Medicina Clínica Alemana Universidad del Desarrollo, Santiago, Chile N2 Average Extracted	Instituto de Ciencias e Innovación en Medicina, Facultad de Medicina Clínica Alemana Universidad del Desarrollo, Santiago, Chile RP Average Extracted		Division of Immunobiology, Department of Medicine, Robert Larner, M.D. College of Medicine, University of Vermont N2 PROPAGATE	Division of Immunobiology, Department of Medicine, Robert Larner, M.D. College of Medicine, University of Vermont RP PROPAGATE	Division of Immunobiology, Department of Medicine, Robert Larner, M.D. College of Medicine, University of Vermont N2 Extracted	Division of Immunobiology, Department of Medicine, Robert Larner, M.D. College of Medicine, University of Vermont RP Extracted
Sample					Sample					Sample					Sample					Sample
C-1	23	29.5	19.85	27.7	C-1	23.66	28.6325	20.6065	25.122	1	26.4892	25.9296	24.7052	23.2587	1	12.11	20.64	14.11	21.6	1	24.6725	32.4902	17.9935	29.2277
C-2	39.9	29.05	33.45	27.9	C-2	13.7585	22.347	10.177	20.382	2	22.0292	28.4561	18.8413	27.0905	2	18.9	22.91	19.97	24.76	2	23.6874	28.8869	19.3826	26.8774
C-3	34.3	30.45	30.35	26.65	C-3	NDET	32.287	28.203	28.775	3	21.8415	27.9051	17.2338	23.6185	3	15.64	23.4	18.82	23.26	3	24.8772	29.6708	21.1568	25.1664
C-4	22	27.65	18.9	24.75	C-4	32.6775	26.396	28.7385	19.713	4	19.0536	24.8466	27.1997	21.9097	4	NDET	29.36	NDET	28.07	4	28.295	28.2944	24.4752	27.397
C-5	34.65	29.15	30.9	24.25	C-5	22.6745	28.3825	17.8405	25.6315	5	22.425	26.0773	20.2891	22.6324	water	NDET	NDET	NDET	NDET	5	31.9522	32.94	19.7294
C-6	NDET	30.05	38.8	26.05	C-6	29.2815	27.818	24.691	23.8055	6	15.9287	27.1337	13.1299	23.0254						6	43	NDET	36.4423	29.4139
C-7	NDET	26.5	NDET	23.5	C-7	30.8395	30.54	26.686	26.6595	7	23.2352	27.4429	18.5968	23.6568						7	37.1395	29.2335	42.8	29.5953
C-8	24.25	30.4	20	27.6	C-8	33.8785	28.0745	31.835	25.2095	8	25.667	29.1047	23.6225	25.7531						8	43.5	30.7062	44.3	28.6071
C-9	23.9	32	21	30.5	C-9	30.165	25.2965	26.1045	28.7465	9	18.54	25.805	16.9036	23.5495						9	45	33.9558	43.3	31.0061
C-10	39.3	30.75	37.15	27.35	C-10	33.2195	32.3805	29.9965	27.2865	10	20.2856	23.8653	19.8997	21.5714						10	43	36.4516	36.5381	32.4959
C-NEG	NDET	33	NDET	26	C-Neg1	NDET	27.8875	NDET	25.4495											11	31.0814	29.9478	25.3488	30.1807
Water	NDET	NDET	NDET	NDET	Water	NDET	NDET	NDET	NDET											12	29.1277	33.4314	21.5067	31.6429
C-11	29.4	32.1	22.62	30.84	C-11	22.6725	27.5135	19.1495	22.8545											13	27.2007	30.8469	21.3795	27.9219
C-12	NDET	30.92	NDET	29.05	C-12	19.991	30.834	14.299	26.625											14	23.3447	28.3085	18.1067	27.0221
C-13	NDET	32.08	34.99	27.885	C-13	23.667	28.163	22.1465	24.124											15	20.322	28.5425	16.2897	27.6884
C-14	38.9	31.23	32.205	27.99	C-14	NDET	28.7805	33.8245	26.57											16	36.3614	32.3443	29.9419	32.1144
C-15	29.6	32.67	25.3	30.1	C-15	29.366	31.607	24.2615	27.1855											17	31.1181	29.7706	27.4199	28.8102
C-16	NDET	32.71	NDET	30.745	C-16	35.51	21.601	31.0615	19.868											18	21.6658	34.0277	19.3191	30.8965
C-17	32.37	30.9	28.64	28.54	C-18	31.8905	31.2545	27.4815	27.4875											19	27.495	36.8545	20.2482	31.8317
C-18	25.2	28.37	20.615	30.415	C-19	36.0675	30.513	33.358	28.239											20	24.3694	35.3091	21.6294	32.7733
C-19	39.42	28.51	37.54	25.645	C-20	14.47	24.0415	12.089	18.6895
C-20	26.865	31.285	22.905	29.28	C-Neg2	NDET	30.7775	NDET	28.455
C-NEG	NDET	25.82	NDET	23.745	Water	NDET	NDET	NDET	NDET
Water	NDET	NDET	NDET	NDET	C-21	22.724	29.0755	20.3925	25.693
C-21	31.86	27.565	30.885	28.48	C-22	37.3135	31.582	32.3285	24.292
C-22	32.995	33.58	30	32.4	C-23	33.9535	29.7425	30.08	25.516
C-23	27.765	29.43	27.165	29.765	C-24	24.3905	31.7035	16.316	22.3625
C-24	29.665	26.225	28.56	27.06	C-25	37.1145	28.879	31.7755	27.243
C-25	31.9	22.845	30.78	24.075	C-26	19.2695	28.9265	14.194	23.8515
C-26	19.14	27.97	18.635	29.375	C-27	33.827	31.3555	28.733	27.73
C-27	33.025	29.34	32.58	28.53	C-28	19.585	22.6335	12.331	18.157
C-28	31.79	29.2	30.14	30.155	C-29	NDET	31.2535	28.988	27.1665
C-29	31.185	28.5	29.73	28.225	C-30	26.258	32.237	20.6475	28.654
C-30	24.59	27.59	23.785	28.655	C-Neg3	NDET	29.261	NDET	27.3005
C-NEG	NDET	30.69	NDET	29.84	Water	NDET	NDET	NDET	NDET
Water	NDET	NDET	NDET	NDET
